# Supplementary material for: Colour-assisted variation in elytral ICP-OES-based ionomics in an aposematic beetle
Source: Sci Rep. 2020 Dec 17;10:22262. doi: 10.1038/s41598-020-79329-4 (PMC7746717; doi:10.1038/s41598-020-79329-4)
Supplement: Supplementary file 1 — Supplementary Information [file 41598_2020_79329_MOESM1_ESM.xlsx]

## Sheet: ICP-OES data
Colour-assisted variation in elytral ICP-OES-based ionomics in an aposematic beetle
by Grzegorz Orłowski, Przemysław Niedzielski, Jerzy Karg & Jędrzej Proch
SUPPLEMENTARY DATA. Table S1. Concentrations (ppm d.w.) of chemical elements measured by ICP-OES in the black and orange regions of the elytra of the burying beetle Nicrophorus vespillo
#Sample	Sample Colour	All Measured Elements	REEs	Al.	As	Ba	Bi	Ca	Cd	Ce	Co	Cr	Cu	Dy	Er	Fe	Gd	Ge	Hf	Ho	In	K	La	Lu	Mg	Mn	Mo	Na	Nb	Nd	Ni	Os	P	Pb	Pd	Pr	Rb	Re	Rh	Ru	Sb	Sc	Se	Si	Sm	Sn	Sr	Ta	Tb
1	black	190.391	0.1868	2.8059	0.1996	2.8269		81.7369	0.0146			0.0153	0.7388			5.7724	0.014		0.0337			24.5034	0.0553		10.3596	1.0953		32.4851		0.0611	0.1382	0.0613	14.7088	1.1302			4.9233	0.0478			5.2571		0.2384				0.2311		0.0121
2	black	164.615	0.0545	1.9768		1.8751		82.8596			0.0105		0.4405			3.1102		0.0208				20.3931	0.0101	0.011	7.6851	0.3145		30.6371		0.0183		0.0332	8.1422	0.3656			4.7289				1.4026					0.0622	0.1598
3	black	162.888	0.1409			11.5496		98.6794			0.0558		0.6989			2.476						14.969	0.0176	0.0106	14.8819	0.7296		3.2224		0.0574	0.1309		3.5077	0.5842		0.0203	5.0218				5.4431						0.2692	0.0135
4	black	191.297	0.2776			11.9648		123.71				0.0373	0.6998			3.3068	0.0225				0.1483	13.9262	0.0462		14.9793	0.7755		2.9458		0.0955	0.0821		6.6796	0.6038		0.0169	5.1792				5.1027						0.2768		0.0217
5	black	126.112	0.0625	4.3096		1.9201		45.573					1.0013			4.0025						16.3604	0.0245		14.4724	0.2685		22.164		0.038		0.035	4.4946	0.2765			5.2126				5.3096						0.1761
6	black	153.69	0.3549	1.7939	0.4588	2.475	0.2411	88.3292		0.0392		0.0128	0.5252	0.0115		3.8143			0.0251			14.9823	0.0968		10.3953	1.2963	0.0267	14.386		0.1139	0.0271		4.6051	0.3294		0.027	5.127		0.019		3.6854						0.1856		0.0167
7	black	201.319	0.2404	1.239	0.1443	2.4068		137.5		0.0148	0.0111	0.0253	0.521			2.7469						10.758	0.0493		10.7493	0.6962		24.4717		0.0971		0.0315	1.8176	0.507		0.0315	5.282				1.4768						0.2805	0.0171
8	black	178.955	0.0671	1.5419		3.513		113.502					1.1277			3.9426	0.0117					15.5622	0.0137		8.3388	0.8835	0.0142	13.2218		0.0314			6.4355	0.426			4.4601				5.3132				0.0103		0.181
9	black	144.719	0.1365			8.8368		90.6185			0.0156		1.0993			1.9185	0.0136				0.1266	12.3741	0.0253		16.1981	0.414		1.8606		0.0615	0.2461		1.8396	0.5712			4.8983				2.7975						0.2535	0.0204	0.0142
10	black	191.243	0.0966	1.8449		2.5873	0.0254	110.557					1.3238			3.4248		0.0374			0.1076	17.2111	0.0186		9.2056	0.6219		29.4535		0.0382	0.182		4.1797	0.4301		0.0117	4.7071				4.3377						0.2077
11	black	144.771	0.0415			10.6856		80.9635	0.0138		0.0319		0.593			2.3057						12.7275		0.0163	16.7211	0.2834		2.3302		0.0252		0.0122	3.4916	0.0544			4.4325	0.0376		0.0173	9.0723						0.2722
12	black	89.6483	0.0565	2.5216		1.8871		43.5134				0.0182	1.14			3.4522						13.4763		0.0128	6.9435	0.2579		6.7534		0.0437	0.4155		1.4012	0.163			4.587				2.476					0.0363	0.0972
13	black	147.308	0.025			1.6192		70.0729					1.8674			1.6377						15.1004			9.2565	0.284		10.903		0.025			24.5068	0.378			5.1034	0.0812			6.0329					0.0133	0.1815
14	black	102.806	0.0383	0.9149		1.7539		41.0384					1.312			2.2622		0.036				15.3908			5.9541	0.1844	0.0241	12.6873		0.0182			7.0392	0.345		0.0201	4.7891	0.0655			8.4123		0.0254				0.1196	0.0418
15	black	174.772	0.2752	0.3452	0.6291	2.175	0.0614	97.7215					1.2671	0.0227		3.8353	0.0219					15.0652	0.048		8.2483	0.4888	0.0351	22.5889		0.1088	0.0681	0.0275	11.409	0.5261			5.0604				4.1226	0.0334				0.1823	0.1796
16	black	117.067	0.2948	2.1819	0.6144	1.9815		44.2969				0.022	2.7061	0.0113		8.1462	0.0111			0.0128		21.8931	0.0743		6.171	0.7068		3.583		0.0745		0.0121	13.8774	0.3429		0.0132	3.345	0.027			5.4071	0.0101	0.1415			0.1791	0.0569		0.0394
17	black	56.8465	0.0747			0.6536		7.0353			0.0337		2.5855			1.2588						22.8744			1.7007	0.3249		2.6647		0.0169	0.0238		9.2029	0.3781		0.0189	3.321	0.0993			4.1423				0.0173	0.0141			0.0216
18	black	83.5026	0.0689			1.4565		18.2536					3.3199			1.4368						27.3424			3.6342	0.5452		2.4537		0.0324			15.3555	0.431		0.0171	3.4991				4.9165					0.0791	0.0143		0.0194
19	black	96.1772	0.04			1.2368		30.6337			0.0196		4.3237	0.0108		0.9581						23.4232			4.1268	0.3805	0.0614	7.0135		0.0126			12.4139	0.1948			3.7036			0.0139	6.6553		0.1068			0.0315	0.0507		0.0166
20	black	66.1496	0.0374			1.0389		10.6288			0.0262		1.3568	0.013		1.3717						24.6025			2.1502	0.3473		3.4692				0.0303	9.1395	0.7217			3.4147				7.1933		0.092						0.0244
21	black	62.533	0.2475			1.2279	0.1007	1.6915			0.0528		0.9247	0.0398	0.0142	1.1596	0.0124					24.9442	0.0117	0.0145	1.4673	0.3936		5.4683		0.0354		0.011	15.3747	0.444		0.0202	3.0818	0.0116			5.384	0.0438	0.0676		0.0268				0.0186
22	black	168.387	0.0778			1.6714		4.9561			0.0167		3.1685	0.016		2.2029						73.3924			1.7648	0.3899		23.672		0.0308			49.4606	0.2362			3.1791				3.0426		0.3027			0.033			0.031
23	black	88.6531	0.064			0.7324		14.8103					2.4734	0.0125		2.3191						29.4292			5.6028	0.3729		5.4724		0.0193			18.3905	0.3416	0.0101		3.1494				4.4874	0.0145				0.049			0.0177
24	black	83.0292	0.0581			1.4878		5.2767			0.0121		1.1923			1.4154			0.0357			34.0663		0.0103	2.0352	0.3285		8.4884					21.9526	0.2072		0.0119	3.1481	0.037			2.4515		0.0966		0.0359
25	black	52.8657	0.0706			0.654		2.8661					1.2464			1.0657				0.011		22.8278			1.1262	0.3435		2.5575			0.0273		11.9014	0.266		0.0257	3.3811	0.0732			3.5892		0.3868		0.0185				0.0154
26	black	56.6634	0.0788			0.9177		6.3703					0.937			2.448						22.3154			1.8809	0.3857		2.4781		0.0211	0.0515		9.2852	0.3148		0.0132	3.5124				4.8468				0.0316	0.0815			0.0129
27	black	64.7553	0.0563			0.6643		5.4625			0.0216		2.1028			1.312			0.1846			25.6394			1.8117	0.3616		3.316		0.0269			10.2075	0.4894			3.1664	0.0316			8.5466				0.0294		0.0178	0.0453
28	black	60.8673	0.0626			0.8067		7.2336					1.2873			1.6465						20.3134	0.0131		2.176	0.3321		4.1861		0.0353	0.0527		11.1881	0.3707			3.0703	0.01			7.3579		0.3345						0.0142
29	black	183.793	0.0577			2.3008		95.8864			0.0481		3.5844			1.6391	0.0101					28.8904	0.01	0.019	8.7941	0.4446	0.029	18.7005		0.0186		0.0118	13.7842	0.1388			3.5439				4.5283					0.1661	0.1469
30	black	88.0826	0.0413			1.1012		19.4279				0.0101	2.4716			1.0661						26.6183			2.8887	0.4666		5.4645		0.0211		0.0118	15.2767	0.5135		0.0202	4.2401			0.0149	7.217		0.1792			0.2561
31	black	128.765	0.0227			1.4887		17.0658					2.9148			1.6842						45.0949			3.0239	0.4286		12.3439		0.0227			31.4999	0.3993			3.1307				8.8454					0.061	0.0128	0.0133
32	black	119.856	0.1497			0.9879		6.3492			0.0274		4.5899	0.0544		2.3382					0.1091	47.7548			2.3733	0.3895		12.2237		0.0157	0.0433		32.6996	0.5375			2.5281				5.8885	0.0656					0.0209		0.014
33	black	39.4456	0.0498		0.3234	0.471	0.0237	2.1938	0.0121		0.0317		0.57			1.4507						16.9407	0.0102	0.0127	0.5168	0.2517		2.7288			0.044		5.3131	0.0311			3.9389	0.142			3.9126				0.0269	0.0545
34	black	88.3757	0.0482			1.2209		2.3696			0.0227		1.1814			1.0627					0.2449	40.8672			1.031	0.2652		9.6496		0.0106			21.3993	0.4124		0.0112	3.0169				4.996								0.0264
35	black	42.2204	0.0468			0.3251		0.7117					0.6189			1.1193						20.4945			0.4596	0.2279	0.0218	2.1488		0.028			6.2703	0.4972			3.7384				4.9807								0.0188
36	black	72.2865	0.0528		0.6077	3.0487		18.9357			0.0115		5.1993	0.0112		1.2384				0.0243		19.0497			2.9462	0.7053						0.016	12.708	0.0255			2.9464				3.7457	0.0173				0.1467	0.0535
37	black	115.276	0.0493	1.2553	0.0695	2.6771		12.974					3.8405			3.967						38.975	0.0104		4.3783	0.4955		5.385					26.4373	0.5391			3.2666				4.6212			5.5033			0.0152	0.0147	0.0389
38	black	50.4817	0.053			0.8621		4.7368			0.0135		0.9424			1.9947						20.5038			1.5075	0.3784				0.0233			7.5428	0.204		0.017	4.1018	0.1393			7.0613								0.0127
39	black	48.132	0.0213			0.7534		4.3095					1.471			0.8182						18.2016			1.294	0.3238		2.0799		0.0213			10.6167	0.2074			3.3199	0.0392			4.2006		0.0435				0.0119
1	orange	168.449	0.4787	1.25		1.7602	0.0385	77.3681					0.5851	0.0389	0.01	9.7917	0.0291					20.588	0.1008		8.9877	0.3293		28.0739		0.1431	0.0336	0.0328	9.997	0.2348			5.2483				2.0759	0.0291	0.1492				0.1792		0.0112
2	orange	182.735	0.0448			11.854		121.122			0.02	0.0205	0.7403			2.7639						12.2411			17.14	0.4643		2.9151		0.0448	0.0241		1.2637	1.0869			4.3842				5.6525		0.259				0.3065
3	orange	201.264	0.1371			11.5896		132.765					0.9581			2.77					0.3873	16.0479	0.0191	0.015	14.2308	1.2459		2.8018		0.0443	0.0988		5.2925	0.1789			5.0783				6.8927				0.0134	0.0214	0.2815		0.0152
4	orange	149.736	0.2601	0.9763		1.7601		71.3144			0.0143		0.5732	0.0157		4.1224						18.6379	0.0706		8.6704	0.3091		24.9021		0.0962	0.049		9.0509	0.424			4.2912		0.0229		3.7164	0.0187				0.1003	0.1681		0.0116
5	orange	69.4522	0.0383		0.7799	1.0474		29.5055					0.3859			1.6175						10.2411			3.7839	0.1035		12.3451		0.0383	0.079		0.7216	0.429			4.9438	0.0254			3.1213						0.0849
6	orange	110.935	0.0408	0.859		3.2247		42.9944					1.0992			2.5514						13.2336		0.0137	6.2301	0.1691	0.0323	23.214		0.0271	0.0728		2.513	0.511			5.078		0.0148	0.0108	7.9961		0.1192				0.1332	0.0296
7	orange	148.571	0.1045	1.2134	1.0105	1.9035		80.7635			0.0201		0.557			3.7585						17.2099	0.0235		7.5215	0.4032		19.9354		0.0474	0.256		4.2051	0.259			4.9636				3.7047						0.1556	0.0142
8	orange	152.207	0.0493			10.8598		78.5135			0.0284		0.6358			2.2073						19.7973			13.2246	0.2061		5.5644		0.035		0.0571	10.2521	0.217			4.4735	0.0944			4.9288						0.2229		0.0143
9	orange	219.648	0.0664		0.5274	11.6372		148.443				0.0169	0.5518			2.1581						19.6514	0.0191		14.5171	0.7908		5.9113		0.033			6.3821	0.4176	0.0243		5.108				2.6756						0.3566	0.0284
10	orange	105.155	0.062	1.1186		1.5757	0.1788	52.3697					0.4084			2.8732					0.1621	11.0641	0.0103		7.2413	0.2312	0.0349	11.4502		0.0176			3.4621	0.6901		0.0197	4.4325				7.3531		0.0529				0.1391		0.0144
11	orange	151.094	0.1459	0.3415		3.4179		105.226			0.0297		1.0302	0.0117		2.7904						14.3036	0.0216	0.017	6.95	0.7235		4.9073		0.0528	0.3322	0.0315	3.0634	0.4111			4.8558				1.5278	0.0214					0.2117
12	orange	129.069	0.3466	1.2949	0.5058	2.1109		79.9182			0.0114	0.0223	0.813	0.0484		4.0827						12.2562	0.0626	0.011	8.0509	1.1065		6.1176		0.0774	0.1006	0.0223	1.9021	0.1348		0.0252	5.2575				3.7816	0.0596				0.2275	0.1191	0.0143	0.0155
13	orange	192.242	0.3207			11.2589		120.899		0.0253	0.0271	0.027	1.4849			3.7151					0.094	15.6928	0.056		19.6514	0.6094	0.0286	2.2571		0.0918	0.0588		7.0021	0.8597		0.0406	4.4346				2.8394				0.0313		0.3506	0.066
14	orange	154.6	0.204	0.6889		1.7476		75.0975					0.7779			2.4144			0.0137		0.0617	14.9874	0.0746		9.5513	0.4686		20.0162		0.0691			17.588	0.0794	0.0194	0.0105	5.4592				4.7989						0.1631	0.0111	0.0118
15	orange	130.604	0.318	0.9172	0.3221	1.7496	0.0904	67.0218		0.0108			0.7126	0.0255		3.5211	0.0169					15.845	0.078		7.6147	0.5405		14.9519		0.0967	0.0965		7.368	0.3354		0.0154	4.5595				3.7671	0.0207					0.1243
16	orange	101.684	0.2129			1.5962	0.0454	43.7973		0.0182			1.5359		0.0119	3.0018					0.1373	22.7332	0.0401	0.0123	3.3332	0.4802		2.1481		0.062	0.0871		10.4007	0.375	0.0102		4.2174				6.9096	0.0136	0.0392				0.0571		0.0324
17	orange	87.9683	0.1927			1.903		33.1205			0.0142	0.0226	1.7429			2.5076	0.0103					21.1837	0.0431		4.6082	0.7986		0.8088		0.0578		0.0167	11.0548	0.6242		0.0245	2.9086				5.7117					0.0387	0.0566		0.0369
18	orange	111.269	0.1444			1.2417		33.6905					0.7347			1.5277	0.0192				0.1483	32.0401	0.0208		3.5172	1.553		6.387		0.0552	0.1033		21.4371	0.201			3.5059	0.0132			4.2021		0.16				0.0505		0.0216
19	orange	92.6959	0.1666			1.5712	0.2361	35.2827					2.2324			1.456				0.0147	0.2486	20.8363	0.0278	0.0162	2.1323	0.367		2.1323		0.0442			11.9919	0.193			3.7804				9.5926		0.0625				0.0476		0.0448
20	orange	95.6549	0.0917			0.6948	0.0421	9.1543					1.2286			1.6225					0.336	37.4688	0.0186		1.8447	0.2869		8.8666		0.0484			24.2192	0.3282			3.7914				5.0879						0.0178		0.0247
21	orange	65.4451	0.1438			0.5884		7.0825			0.0189	0.0129	0.9539			1.1289						24.9839	0.0284		1.2663	0.343		4.3195		0.0379			13.5479	0.2305		0.0217	3.1531	0.0452			6.8235				0.0116				0.0317
22	orange	57.1874	0.0663			0.8796		5.4544			0.0124		1.1588			1.1353						22.1371			1.273	0.3272		2.5492				0.0105	8.9283	0.2026	0.0159	0.0186	3.4632	0.052			9.1252				0.0229				0.0248
23	orange	76.8177	0.1661			1.1256	0.105	24.594					1.1093	0.0283		3.8874						22.2355	0.0395		3.3842	0.3892	0.0321	1.4007		0.0518			9.5333	0.2635			3.1692				4.7603	0.0306					0.0358
24	orange	52.2828	0.058			1.0211		3.9664					1.142			1.0522				0.0115		20.1714			0.8591	0.1969		2.2277		0.0311	0.0166		8.2705	0.2759		0.0154	3.4272	0.0908			8.6733		0.0458
25	orange	52.2743	0.0101			0.9814		4.711					3.2352			1.1045					0.0301	23.1084			1.3076	0.269		1.4945		0.0101			9.2411	0.2506			3.7953				1.9645					0.1717
26	orange	38.5106	0.0387			0.4937		2.5489					1.6641			1.0547						15.5296			0.9513	0.2267				0.027			6.8638	0.2128		0.0117	3.9244				4.2178							0.0351
27	orange	108.084	0.0688		6.2544	1.3175		11.0363					3.0262			0.6927			5.2307			19.4615			1.2754	0.2252		1.0971	0.1683	0.015		0.018	4.3676	0.0758	0.0104	0.0106	3.2575			0.0487	35.4724				0.0304	1.6627	0.0229		0.0128
28	orange	87.0671	0.0726			0.3483	0.0178					0.0139	0.6723	0.01		1.3123						39.9109			0.303	0.1321		9.7413		0.0259		0.0114	24.8568	0.1601		0.0121	3.3104	0.1072			4.9697	0.01				0.0689		0.0263	0.0146
29	orange	50.3982	0.1091			0.7202		4.4518			0.0427		1.5051			0.6373			0.1437	0.017		21.4526			0.7452	0.2267		1.7303		0.0211		0.0198	6.9426			0.0206	3.8116			0.023	6.3149				0.0327	0.1307			0.0177
30	orange	98.3065	0.0926			0.9846		8.2837				0.0191	1.5108			1.0991						37.4326		0.0224	1.7462	0.2227		7.3778		0.0262			27.5562	0.2624			3.1779				3.3258			4.1603	0.0295				0.0145
31	orange	78.0244	0.0325			5.5358		18.0211					2.5191			3.0099						26.7706			1.6326	0.2675		2.8708		0.021	0.0194		10.333	0.2154			3.2676				2.2657						0.0268		0.0115
32	orange	53.5517	0.0705			0.6383		3.7712			0.0216		3.6955			1.4616						21.0141			0.9867	0.2469		2.2957		0.0138			11.2228	0.3729		0.0224	3.6922				3.6201		0.1087		0.0343		0.0132
33	orange	37.6252	0.0359		0.1588	0.3607					0.0269		1.4896			0.6479					0.3733	18.6332			0.4362	0.1966		1.7416		0.0139			7.3552	0.1326			2.8221				2.8366							0.0101	0.022
34	orange	32.7625	0.0702			0.6398		1.3048					0.4252			0.8063						14.8372			0.1818	0.1855		5.2364		0.0257			3.2898	0.2314		0.0319	2.6975				2.1996		0.1286						0.0126
35	orange	59.8996	0.0452			1.0322	0.1029	4.0938					1.7592			0.9616	0.012					26.2232			2.3082	0.3068		3.3353		0.0108			13.2734	0.3928		0.012	2.9816	0.0227			2.552							0.0182	0.0104
36	orange	45.7035	0.0382			0.4776		1.1711					0.7097			0.7371				0.0105		20.9539			0.7052	0.1792		2.0658		0.0156		0.0208	7.5751	0.489			3.6029				6.5624						0.0199		0.0121
37	orange	118.701	0.028			0.2857		0.1029			0.0265		0.8417			1.0556				0.0119		52.0129			0.6255	0.1438	0.03	11.0789				0.0251	41.1958	0.3702			3.788				6.1212								0.0161
38	orange	72.6796	0.0687			0.9238		4.2848			0.0161		1.4647			1.4586				0.0172		31.3844			1.374	0.3019		4.1624		0.0132			21.7614	0.3968			3.7949				0.8191						0.0164		0.0383
39	orange	94.4153	0.0546		0.1156	0.914		5.5872			0.0318		1.3784			1.5537			0.0211			38.6126			3.3144	0.3227		4.0292		0.0218		0.0511	27.5998	0.1773		0.0162	4.3363				5.2783		0.1						0.0166
[truncated: 7 more columns]
